# Supplementary material for: Comparative Expression Profiles of Midgut Genes in Dengue Virus Refractory and Susceptible Aedes aegypti across Critical Period for Virus Infection
Source: PLoS One. 2012 Oct 15;7(10):e47350. doi: 10.1371/journal.pone.0047350 (PMC3471866; doi:10.1371/journal.pone.0047350)
Supplement: Table S3 — Genes that are expressed in correlated manner among the five post infection time points in both the strains. Two groups of genes (n = 20 and n = 19) are shown that correspond to figure-4 A and B, respectively. The post-infection time points are shown in bold. (XLSX) [file pone.0047350.s006.xlsx]

## Sheet: Sheet1
Genes that are expressed in correlated manner among the five posit infection time points in both the strains. These genes are expressed with higher fold changes (shown for each gene and time point) in MOYO-S than MOYO-D throughout the observation time points (Pearson correlation coefficient > 0.8).
Gene	Gene dscription	S1hr	S24hr	S48hr	S4hr	S96hr	R1hr	R24hr	R48hr	R4hr	R96hr	Pearson Correlation Coefficient
AAEL003498	down syndrome cell adhesion molecule	1.9828	2.80509	1.46329	2.37326	2.37326	1.20836	2.23151	0.599028	1.42209	1.42209	0.969032
AAEL011051	porcupine	1.14221	1.75748	1.13459	2.76776	2.76776	0.689158	1.40944	0.609371	1.34237	1.34237	0.824989
AAEL012508	hypothetical protein	1.05239	0.96125	1.17042	1.29621	1.29621	0.689875	0.515546	0.759153	1.2537	1.2537	0.960189
AAEL007165	hypothetical protein	2.73419	1.90576	3.03937	4.19903	4.19903	1.60906	0.54338	1.35967	1.64815	1.64815	0.810437
AAEL012650	conserved hypothetical protein	1.12917	0.783373	0.875121	1.2605	1.2605	0.588684	0.58602	0.572833	1.20379	1.20379	0.823983
AAEL008819	hypothetical protein	1.07667	0.841722	0.924916	0.869035	0.869035	0.978669	0.607839	0.70428	0.740174	0.740174	0.924255
AAEL011098	conserved hypothetical protein	0.779152	0.921237	1.52427	1.77681	1.77681	0.734994	0.199458	1.26466	1.53787	1.53787	0.905277
AAEL004881	adam	1.10326	0.843241	1.12321	0.959507	0.959507	0.925334	0.79645	1.06227	0.868813	0.868813	0.898971
AAEL007644	GPCR Orphan/Putative Class A Family	0.696606	1.00099	1.10543	2.03331	2.03331	0.650253	0.643853	0.623312	0.973498	0.973498	0.957758
AAEL000488	conserved hypothetical protein	1.08355	1.12616	1.0416	1.23811	1.23811	0.846842	0.807591	0.795137	0.953935	0.953935	0.932411
AAEL002820	conserved hypothetical protein	0.745236	1.53729	0.967247	1.47496	1.47496	0.7174	0.950182	0.695517	1.18449	1.18449	0.856213
AAEL006858	hypothetical protein	0.92644	1.15634	0.94393	1.37548	1.37548	0.864432	1.0461	0.78373	1.17137	1.17137	0.974739
AAEL007390	UDP-glucose 4-epimerase	0.683367	1.00678	0.956787	1.38921	1.38921	0.597576	0.640141	0.785692	1.1218	1.1218	0.941622
AAEL003109	atlastin	1.09871	0.741066	1.20936	1.11284	1.11284	0.972516	0.165649	1.12915	1.05298	1.05298	0.989971
AAEL004107	nucleoside diphosphate kinase, putative	1.97739	2.157	5.50834	1.4338	1.4338	0.674896	1.50677	4.26458	0.767338	0.767338	0.984786
AAEL008738	DEAD box ATP-dependent RNA helicase	0.786822	1.11777	1.02605	1.42057	1.42057	0.69363	0.878403	0.706258	1.06419	1.06419	0.955196
AAEL012057	enhancer of polycomb	1.33144	0.793634	1.90922	2.54447	2.54447	1.0978	0.553912	1.34882	1.8923	1.8923	0.993071
AAEL004278	conserved hypothetical protein	1.07947	0.82227	1.80532	1.58767	1.58767	0.83798	0.758514	1.4902	1.57696	1.57696	0.941195
AAEL013522	pinn	0.787242	1.06249	1.05919	1.33027	1.33027	0.688306	0.851483	0.782634	1.20205	1.20205	0.952711
AAEL001223	engulfment and cell motility protein	1.17074	0.956725	1.36943	1.38692	1.38692	0.939585	0.788698	1.28944	1.07027	1.07027	0.85402
Genes that are expressed in correlated manner among the five posit infection time points in both the strains. These genes are expressed with lower fold changes ((shown for each gene and time point) in MOYO-S than MOYO-D throughout the observation time points (Pearson correlation coefficient > 0.8).
Gene	Gene dscription	S1hr	S24hr	S48hr	S4hr	S96hr	R1hr	R24hr	R48hr	R4hr	R96hr	Pearson Correlation Coefficient
AAEL002581	structural maintenance of chromosomes 6 smc6	0.916772	1.4931	1.23326	0.971536	0.971536	0.954725	2.18904	1.37155	1.39011	1.39011	0.882007
AAEL008668	Clip-domain serine protease, family B.	1.11867	0.819937	0.558449	1.45801	1.45801	1.73449	1.38061	1.20412	1.94466	1.94466	0.993508
AAEL010953	Protein OPI10 homolog	1.09585	0.686286	1.43558	1.11779	1.11779	1.12875	0.752685	1.50014	1.34735	1.34735	0.943275
AAEL007562	conserved hypothetical protein	0.315315	0.587735	1.00523	0.887097	0.887097	0.866627	1.07294	2.12967	2.36103	2.36103	0.923511
AAEL003801	28S ribosomal protein S5	0.736693	0.665522	1.81036	1.75509	1.75509	1.12185	1.11904	2.0663	2.12108	2.12108	0.995972
AAEL007106	serine protease, putative	0.671936	1.24758	0.6898	0.483978	0.483978	0.875065	2.97676	1.41047	1.20903	1.20903	0.915288
AAEL009831	pyrroline-5-carboxylate reductase	0.685356	0.718697	0.870102	1.61349	1.61349	0.813836	1.4189	1.15163	1.8511	1.8511	0.886277
AAEL007000	hypothetical protein	0.67657	0.850659	0.913679	1.10505	1.10505	0.935816	1.31726	1.92658	2.48213	2.48213	0.980465
AAEL002501	protein disulfide isomerase	0.677551	0.895557	0.871564	0.923013	0.923013	0.929286	1.31704	1.48998	1.5939	1.5939	0.941124
AAEL013733	Protein distal antenna	0.607906	0.577714	0.985166	1.36458	1.36458	0.612449	0.68853	1.19465	1.75911	1.75911	0.99698
AAEL000418	conserved hypothetical protein	1.8323	0.767544	1.09162	0.72438	0.72438	2.30933	1.30625	2.34346	0.773349	0.773349	0.802594
AAEL010083	IMDpathway signalling, Immune Deficiency (Imd).	1.62608	0.556133	1.28057	1.0241	1.0241	2.73448	0.847294	1.84917	1.51951	1.51951	0.985513
AAEL002696	hypothetical protein	1.54184	0.831386	2.15839	1.51129	1.51129	1.70967	1.52882	2.86181	1.84609	1.84609	0.88729
AAEL005569	hypothetical protein	1.01314	0.845595	0.996268	1.18528	1.18528	1.18445	0.918578	1.24114	1.26387	1.26387	0.861116
AAEL009913	DEAD box ATP-dependent RNA helicase	0.75578	0.922543	0.710794	1.15064	1.15064	0.941057	1.0573	0.82476	1.50281	1.50281	0.987238
AAEL000396	hypothetical protein	1.10074	0.964888	1.08791	1.45554	1.45554	1.62118	1.00446	1.27128	1.6749	1.6749	0.814147
AAEL001984	hypothetical protein	1.30613	1.66194	1.05291	1.20804	1.20804	1.5649	9.44328	1.06774	2.83042	2.83042	0.927512
AAEL013078	glycosyltransferase	0.809693	0.559839	1.88835	0.829977	0.829977	0.831929	1.83377	9.21276	1.15452	1.15452	0.949975
AAEL007637	AAA ATPase	1.20419	0.790597	2.86692	3.5003	3.5003	1.61605	1.11768	3.50035	3.93818	3.93818	0.997482
