# Supplementary material for: Comparative Expression Profiles of Midgut Genes in Dengue Virus Refractory and Susceptible Aedes aegypti across Critical Period for Virus Infection
Source: PLoS One. 2012 Oct 15;7(10):e47350. doi: 10.1371/journal.pone.0047350 (PMC3471866; doi:10.1371/journal.pone.0047350)
Supplement: Table S4 — Genes differentially expressed in response to dengue virus infection in a susceptible strain in both the current study and Behura et al ., 2011. The significant transcripts from the present study are listed along with the annotated genes. The fold-change values of expression of these genes are shown both for current study and Behura et al., 2011 study, along with the post-infection time points. (XLSX) [file pone.0047350.s007.xlsx]

## Sheet: Sheet1
cDNA	Gene	Moyo-S, 4-hr (Current study)	Moyo-D, 4-hr (Current study)	MoyoS, 3-hr Behura et al. 2011	MoyoR, 3-hr Behura et al. 2011
NACBQ19	AAEL000003	1.70315	0.620174	0.996687	0.921658
NAAF921	AAEL000044	1.63264	0.710977	0.855088	0.751809
NABP741	AAEL000240	5.17832	1.08255	1.50641	1.20835
NABPR43	AAEL000760	1.77336	0.393376	0.997457	0.824149
NABOV11	AAEL000859	10.5191	2.07053	1.82922	0.811306
NADXR27	AAEL000941	1.95019	0.798553	0.771114	0.583745
NACBQ80	AAEL001112	3.70638	1.53298	1.28833	1.27638
NABQC46	AAEL001301	2.46388	1.20902	0.71379	0.626088
NACMT08	AAEL001341	1.36024	0.556256	0.952862	0.825655
NAAID82	AAEL001392	2.42589	0.9968	1.18184	0.990248
NAAHJ19	AAEL001767	1.30093	0.472548	0.957274	0.737519
NADD255	AAEL001806	1.91348	0.473079	1.03789	0.90469
NADCE56	AAEL001851	2.55308	1.22873	1.02373	0.820639
NADAT09	AAEL002083	1.61267	0.616576	1.10147	0.897016
NAAHM19	AAEL002161	11.9546	0.398368	1.09636	0.648737
NADAG74	AAEL002272	0.97839	0.485545	0.96686	0.946152
NACMO33	AAEL002512	1.71719	0.809189	0.760272	0.738869
NAAID02	AAEL002797	9.9717	1.78508	0.967952	0.409588
NACBM37	AAEL002865	2.95348	1.41958	2.53469	1.1837
NABPN64	AAEL002870	220.195	2.45955	1.34138	1.26009
NABXX69	AAEL002870	139.023	0.857335	1.34138	1.26009
NAAI505	AAEL002920	1.14982	0.542427	1.01931	0.284018
NADYX80	AAEL002963	1.98073	0.78057	0.965043	0.958765
NACA002	AAEL003091	2.14404	1.04387	2.02916	0.906087
NABWO42	AAEL003108	1.15651	0.56954	1.20197	1.05453
NAAFN60	AAEL003128	18.1631	2.86776	1.31428	1.22249
NABSV41	AAEL003129	1.62721	0.780457	1.25992	1.06487
NABXL12	AAEL003129	2.80395	1.23367	1.25992	1.06487
NAAG295	AAEL003349	31.4221	0.742383	1.23841	1.0845
NACA391	AAEL003377	5.34202	0.311316	1.01907	0.9576
NABMV08	AAEL003426	2.86776	1.39995	1.39782	0.749795
NADE926	AAEL003469	1.5002	0.700135	1.04399	0.898956
NADDW49	AAEL003528	1.64453	0.808736	1.16738	1.15542
NABPL50	AAEL003569	1.35918	0.309968	1.14912	0.627163
NAAI115	AAEL003600	1.93911	0.739137	1.23719	1.13026
NACBU57	AAEL004115	7.64798	1.2959	1.00888	0.836029
NAAI466	AAEL004496	2.43427	1.09325	1.42715	1.08608
NABP123	AAEL004574	19.421	2.0038	0.998207	0.755879
NADAM61	AAEL004694	2.29497	0.897892	1.03776	0.883709
NAAFD60	AAEL004805	3.15106	1.28001	1.21343	0.913362
NABPH01	AAEL005040	1.92341	0.474191	0.861067	0.663685
NACB833	AAEL005068	5.08349	1.2095	1.5008	0.890965
NABSZ13	AAEL005160	40.9183	1.04342	1.8072	0.799716
NADDK53	AAEL005412	3.1761	0.793443	1.0587	0.398936
NABOE34	AAEL005538	7.48432	1.14835	0.787973	0.512937
NABQC15	AAEL005694	1.87726	0.67834	1.13929	1.02723
NACN586	AAEL005799	2.93872	0.932512	1.50245	1.19066
NABMI71	AAEL005849	1.28284	0.508891	1.25721	1.00953
NAAHV16	AAEL005944	2.58622	0.861137	0.984297	0.880953
NAAHM52	AAEL005950	1.59781	0.501545	1.51391	1.38686
NAAF703	AAEL006061	1.42556	0.615109	1.12807	0.622302
NADBV14	AAEL006153	2.07774	0.944201	0.805829	0.521402
NABX696	AAEL006169	23.7561	0.905162	1.12502	0.669174
NABOI47	AAEL006207	9.11303	2.3596	1.33207	0.876503
NABO631	AAEL006251	1.65538	0.773538	1.44423	0.683356
NABQ747	AAEL006568	1.76916	0.846877	2.11168	1.01991
NABXW05	AAEL006632	1.49012	0.437589	1.32382	1.30152
NABZB68	AAEL006751	3.49066	0.998176	0.949273	0.653922
NAAFF49	AAEL006771	3.4379	0.976397	1.18168	0.867751
NADBU38	AAEL006806	1.7724	0.851261	1.48717	0.971354
NAAHO91	AAEL006941	5.36163	0.813344	1.68362	1.17065
NADZR38	AAEL007365	3.67074	0.664942	0.756121	0.585462
NABPC63	AAEL007419	0.991334	0.426444	1.81023	1.26099
NABY316	AAEL007432	2.2122	0.966054	1.1298	1.04744
NACAL57	AAEL007506	1.32285	0.581221	1.19439	1.06743
NABN531	AAEL007752	0.935192	0.34427	1.03297	0.680508
NACN110	AAEL007761	1.03819	0.494524	1.45732	1.20447
NABY667	AAEL007818	2.11317	0.935854	1.34906	1.08122
NADBS95	AAEL008198	1.08032	0.536533	1.41579	1.23036
NABMS71	AAEL008388	2.36753	0.958344	1.53831	1.15779
NAAH277	AAEL008424	1.96949	0.959431	1.61444	1.08633
NADDD47	AAEL008501	3.11683	0.811723	1.73237	0.821383
NABY234	AAEL008786	1.31486	0.534011	1.33959	1.16202
NADAF10	AAEL009101	1.82485	0.579747	0.998628	0.689317
NABXE43	AAEL009112	1.73625	0.637776	1.01213	0.732395
NADE575	AAEL009151	2.63628	0.754901	1.05428	0.868556
NAAGN67	AAEL009217	13.2234	1.38319	1.01496	0.976026
NABWU29	AAEL009291	1.53778	0.495273	0.844713	0.36355
NAAGN55	AAEL009389	3.36004	0.712365	1.18679	0.806493
NABWB21	AAEL009414	4.06505	0.784873	0.925385	0.682
NAAGN35	AAEL009539	0.907908	0.196298	1.38307	1.18061
NADWA40	AAEL009709	2.78402	0.736989	0.920562	0.914574
NACMU27	AAEL010047	1.48014	0.37565	1.20519	0.819466
NACAF90	AAEL010063	1.81939	0.360912	1.13873	0.884195
NADCB09	AAEL010159	2.53445	0.613085	1.19254	1.0514
NAAHV58	AAEL010219	0.962117	0.478741	1.09127	0.945009
NABON70	AAEL010276	2.53248	0.835515	0.698626	0.630046
NACM487	AAEL010326	1.63535	0.81072	1.19268	1.01277
NACM533	AAEL010337	1.61255	0.598622	1.50725	0.371757
NABZ513	AAEL010520	3.16622	1.26894	1.16261	1.10564
NADA070	AAEL010765	6.1949	1.6187	1.19032	1.01389
NABNY43	AAEL010911	3.74604	0.978478	1.25238	1.18694
NABQ608	AAEL011475	1.43672	0.668113	0.855151	0.735011
NACAI24	AAEL011627	9.18209	2.2171	1.59682	1.11665
NABY263	AAEL011641	1.41288	0.427949	1.49327	0.840537
NADCF36	AAEL011753	3.66572	1.73477	0.830822	0.791822
NADA867	AAEL011810	1.42715	0.663926	2.02141	1.26448
NABY281	AAEL011832	5.0227	1.80536	1.03015	0.952855
NADVJ58	AAEL012041	3.72564	1.08243	1.35991	0.911085
NAAGQ14	AAEL012078	2.34745	0.622474	0.901167	0.736027
NAAFC23	AAEL012093	10.9043	1.9708	2.25565	1.08523
NABO660	AAEL012480	2.73666	1.19742	1.5191	1.13024
NAAHI08	AAEL012816	2.29647	0.536767	1.5071	1.23228
NADW651	AAEL012856	1.03233	0.43696	2.19301	0.613293
NABO464	AAEL013040	100.82	10.907	1.39916	0.792226
NACNS83	AAEL013068	6.85311	1.31981	1.19657	0.969849
NABNV38	AAEL013111	16.0258	0.714574	1.7545	0.774779
NADYC86	AAEL013221	1.63186	0.621281	0.9722	0.839874
NAAF104	AAEL013484	1.74925	0.838448	2.09227	0.454607
NADYM66	AAEL013494	2.18341	0.740878	0.834093	0.724899
NADD684	AAEL013535	1.45477	0.692036	1.16762	0.620943
NABYB61	AAEL013652	1.70919	0.668973	0.83196	0.827647
NABZA34	AAEL013859	1.58474	0.453262	1.22046	1.20598
NABM873	AAEL013999	3.24544	0.38848	1.05128	0.974111
NAAGW41	AAEL014104	1.10005	0.520311	1.0534	0.923196
NADZM47	AAEL014410	1.46872	0.607685	1.09727	0.896471
NABZ268	AAEL014640	1.42002	0.61607	1.45641	0.764315
NACM202	AAEL015146	3.29886	1.43014	1.22553	1.21534
