# Supplementary material for: Comparative Expression Profiles of Midgut Genes in Dengue Virus Refractory and Susceptible Aedes aegypti across Critical Period for Virus Infection
Source: PLoS One. 2012 Oct 15;7(10):e47350. doi: 10.1371/journal.pone.0047350 (PMC3471866; doi:10.1371/journal.pone.0047350)
Supplement: Table S5 — Genes differentially expressed in response to dengue virus infection in a susceptible strain in both the current study and Colpitts et al ., 2011, PLoS Pathogens. The significant transcripts from the present study are listed along with the annotated genes. The fold-change values of expression of these genes are shown both for the current study and Colpitts et al., 2011 study, along with the post-infection time points. Note that only 1 day and 2 day post infection time points are common between the two studies. (XLSX) [file pone.0047350.s008.xlsx]

## Sheet: Sheet1
Gene	cDNA	Post-infection time	Current study	Colipitts et al. 2011	Differentially expressed in both studies but in opposite direction
AAEL000050	NABQ538	1-day	0.29738	1.13745	Yes
AAEL000087	NADZS50	1-day	1.27565	-2.04415	Yes
AAEL000177	NABY482	2-day	1.25988	1.3634
AAEL000240	NABP741	1-day	5.17832	-1.08561	Yes
AAEL000292	NABOB82	1-day	4.32047	2.46741
AAEL000301	NAAF829	1-day	0.732908	-1.08771
AAEL000467	NABQ662	1-day	1.97609	1.66267
AAEL000569	NADCJ64	1-day	0.990176	1.97986	Yes
AAEL000716	NABTQ38	1-day	1.37178	1.06363
AAEL000828	NADCU87	1-day	0.450107	-3.44284
AAEL000832	NABM731	1-day	1.50697	1.18501
AAEL000940	NAAGM02	1-day	0.753048	-1.12998
AAEL000982	NABPS17	1-day	0.844156	1.45095	Yes
AAEL001112	NACBQ80	1-day	3.70638	1.18731
AAEL001175	NABS133	2-day	0.875297	1.68682	Yes
AAEL001227	NADAW77	1-day	1.46607	1.77978
AAEL001274	NADXY92	1-day	6.70259	-1.10351	Yes
AAEL001301	NABQC46	1-day	2.46388	1.23029
AAEL001378	NABZ918	1-day	0.679876	1.38751	Yes
AAEL001392	NAAID82	1-day	2.42589	-3.34355	Yes
AAEL001447	NADBI46	1-day	1.63299	-1.04485	Yes
AAEL001601	NAAF684	1-day	1.28357	1.54939
AAEL001674	NACNE53	1-day	0.71026	2.66294	Yes
AAEL001691	NABNS17	1-day	1.03157	1.52615
AAEL001726	NACBJ28	1-day	0.451752	2.73219	Yes
AAEL001787	NABOU28	1-day	4.96257	1.3599
AAEL001844	NAAHC39	2-day	0.71025	-1.95707
AAEL001920	NABY866	1-day	1.67101	-1.59405	Yes
AAEL001984	NADB575	1-day	1.20804	1.77092
AAEL002068	NABR884	1-day	0.491195	1.17797	Yes
AAEL002103	NADAU22	1-day	7.68101	3.22143
AAEL002107	NAAFS44	1-day	0.908124	-1.093
AAEL002118	NAAHI33	1-day	2.14717	-1.02868	Yes
AAEL002196	NADBV52	1-day	12.5491	-1.50817	Yes
AAEL002322	NADBE42	2-day	1.65351	1.48631
AAEL002512	NACMO33	1-day	1.71719	-1.42267	Yes
AAEL002652	NAAH268	1-day	2.28778	1.07505
AAEL002726	NADA132	1-day	1.56018	-1.92332	Yes
AAEL002790	NABUT19	1-day	2.43812	3.14792
AAEL002793	NADXU24	1-day	13.484	-1.61127	Yes
AAEL002797	NAAID02	2-day	9.9717	-2.88711	Yes
AAEL002813	NABOE66	1-day	1.90652	-1.06777	Yes
AAEL002843	NADE928	2-day	0.795319	1.25563	Yes
AAEL002860	NABOJ12	1-day	0.733822	-1.16103
AAEL003010	NABT396	1-day	1.85877	3.75471
AAEL003108	NABWO42	2-day	1.15651	1.18216
AAEL003128	NAAFN60	2-day	18.1631	-3.40043	Yes
AAEL003148	NABMC48	1-day	0.987392	-1.69713
AAEL003157	NABSA27	1-day	0.862547	1.2911	Yes
AAEL003219	NACM511	2-day	2.18946	1.54753
AAEL003255	NABNU29	1-day	0.827653	-1.52774
AAEL003331	NACNM30	1-day	0.625173	-1.84485
AAEL003372	NABQ802	1-day	0.44865	1.93789	Yes
AAEL003426	NABMV08	1-day	2.86776	-4.64185	Yes
AAEL003435	NACAC07	1-day	0.764164	3.35799	Yes
AAEL003494	NABOE52	1-day	1.92381	1.11095
AAEL003528	NADDW49	2-day	1.64453	1.23377
AAEL003572	NACAK05	1-day	1.00422	1.52573
AAEL003652	NAAHV88	1-day	1.37032	-1.22952	Yes
AAEL003743	NABQ561	1-day	2.06129	-1.12467	Yes
AAEL003796	NADZF94	2-day	2.21672	1.68208
AAEL003950	NACAG96	1-day	1.35876	3.73498
AAEL003987	NABM895	2-day	0.476738	2.48873	Yes
AAEL004027	NACAU89	1-day	8.20877	-1.07639	Yes
AAEL004118	NABR933	1-day	0.420192	-1.74122
AAEL004196	NADVJ55	1-day	0.703993	1.09013	Yes
AAEL004315	NABRZ89	1-day	1.05175	3.33364
AAEL004333	NABOM61	1-day	1.95838	1.65806
AAEL004338	NABY695	2-day	0.631158	-1.30905
AAEL004496	NAAI466	1-day	2.43427	-1.14433	Yes
AAEL004497	NAAF792	1-day	0.643786	-1.17723
AAEL004593	NADBJ93	1-day	0.750924	4.47597	Yes
AAEL004649	NABZB78	1-day	1.97046	1.53783
AAEL004680	NABO623	1-day	4.23061	-2.24264	Yes
AAEL004682	NABWP66	2-day	0.52024	1.40047	Yes
AAEL004694	NADAM61	1-day	2.29497	-1.52997	Yes
AAEL004805	NAAFD60	1-day	3.15106	-1.08335	Yes
AAEL004910	NACA846	1-day	7.02437	1.33191
AAEL004938	NADE131	2-day	0.493793	-1.15023
AAEL005040	NABPH01	1-day	1.92341	-1.35896	Yes
AAEL005145	NADVN12	2-day	0.809484	1.88551	Yes
AAEL005473	NABWF58	1-day	2.14573	1.25579
AAEL005583	NAAI041	1-day	1.21627	-1.4208	Yes
AAEL005657	NABQC29	1-day	1.55044	1.27244
AAEL005676	NABOP03	1-day	1.72581	-1.42227	Yes
AAEL005706	NABRD41	1-day	4.64506	-1.1391	Yes
AAEL005717	NABS128	1-day	1.95717	2.13243
AAEL005826	NABSS55	2-day	2.12394	2.28748
AAEL005852	NABOZ87	1-day	2.5597	-1.04225	Yes
AAEL005857	NADC018	1-day	1.2318	1.39069
AAEL005901	NABRS19	1-day	1.74898	1.01277
AAEL005902	NABX454	1-day	0.765767	-1.14235
AAEL005934	NADDH71	1-day	0.83299	1.40124	Yes
AAEL005944	NAAHV16	1-day	2.58622	1.15149
AAEL006030	NADE761	1-day	1.74317	1.43873
AAEL006061	NAAF703	1-day	1.42556	1.23885
AAEL006068	NACA815	1-day	1.0845	1.34985
AAEL006253	NABOE72	1-day	0.981633	-1.95558
AAEL006301	NABW730	1-day	3.57383	1.31823
AAEL006467	NABQF37	1-day	1.28872	-2.21514	Yes
AAEL006528	NABWZ44	1-day	3.50124	1.24617
AAEL006560	NABWT72	2-day	0.755351	1.22068	Yes
AAEL006654	NADW861	1-day	0.404813	1.66659	Yes
AAEL006678	NAAHG30	1-day	1.54786	2.27789
AAEL006716	NABV789	1-day	2.19921	-2.88466	Yes
AAEL006728	NABRB33	1-day	4.77327	1.28112
AAEL006769	NAAI038	1-day	1.06408	1.63887
AAEL006806	NADBU38	2-day	1.7724	-1.24576	Yes
AAEL006971	NADBZ02	1-day	0.85281	-3.22299
AAEL007000	NABNP66	1-day	1.10505	3.41551
AAEL007022	NADDV36	1-day	1.95361	-1.08298	Yes
AAEL007075	NAAG794	2-day	0.531932	1.58208	Yes
AAEL007076	NABX839	1-day	3.48133	1.33137
AAEL007106	NABM070	1-day	0.483978	-2.66032
AAEL007165	NABNV63	1-day	4.19903	1.12031
AAEL007232	NACMD68	1-day	2.84025	1.33682
AAEL007453	NACMI31	1-day	1.26953	4.11742
AAEL007501	NABP477	1-day	2.77169	1.62203
AAEL007550	NADED56	2-day	2.41183	1.06829
AAEL007551	NABOB69	1-day	0.902285	-1.21849
AAEL007562	NAAGO47	1-day	0.887097	1.36235	Yes
AAEL007642	NADA459	1-day	0.395708	1.95017	Yes
AAEL007644	NABU121	1-day	2.03331	-1.49475	Yes
AAEL007666	NAAHU73	2-day	0.440095	1.28357	Yes
AAEL007671	NABWR19	1-day	0.680619	-1.17178
AAEL007854	NAAIA18	1-day	2.71737	-1.32335	Yes
AAEL007942	NADDQ02	1-day	1.51599	-1.50911	Yes
AAEL007984	NADD745	1-day	0.778023	6.71413	Yes
AAEL008025	NABSF77	2-day	0.358952	-1.52878
AAEL008107	NABPB22	1-day	1.7059	1.06481
AAEL008179	NABTF26	1-day	0.999791	1.089	Yes
AAEL008234	NACNJ53	1-day	10.0742	1.14655
AAEL008366	NABPK66	1-day	1.95242	-2.1604	Yes
AAEL008377	NAAGU64	1-day	4.50218	2.77137
AAEL008388	NABMS71	1-day	2.36753	-1.17024	Yes
AAEL008501	NADDD47	1-day	3.11683	-2.70776	Yes
AAEL008576	NABP584	1-day	0.390674	4.22966	Yes
AAEL008739	NABO956	1-day	0.446774	1.52098	Yes
AAEL008750	NABOI38	1-day	1.36289	-1.18937	Yes
AAEL009126	NABRB41	1-day	2.91561	-3.54184	Yes
AAEL009217	NAAGN67	1-day	13.2234	1.06113
AAEL009244	NAAFY66	1-day	3.78906	1.0601
AAEL009459	NACBR17	2-day	0.633725	-4.9337
AAEL009569	NADZM10	2-day	3.0234	1.36963
AAEL009720	NACAS51	1-day	1.00112	2.28153
AAEL009889	NAAF264	1-day	1.28857	-1.59626	Yes
AAEL010076	NADWQ02	1-day	1.32652	-1.77892	Yes
AAEL010198	NABRY21	1-day	0.887947	-1.24695
AAEL010219	NAAHV58	1-day	0.962117	-1.20072
AAEL010326	NACM487	1-day	1.63535	-3.71716	Yes
AAEL010358	NABTX91	1-day	2.37017	1.05227
AAEL010516	NABPP67	1-day	1.88375	1.29801
AAEL010540	NACAY34	1-day	4.91033	-1.86374	Yes
AAEL010568	NADWE89	2-day	0.437973	1.55427	Yes
AAEL010583	NABN845	1-day	0.454412	4.80288	Yes
AAEL010619	NABRY87	1-day	1.09112	1.8129
AAEL010679	NABON80	1-day	1.90068	1.08478
AAEL010709	NABXM48	1-day	1.82372	1.43594
AAEL010722	NACA258	1-day	0.826457	2.5713	Yes
AAEL010790	NABPK62	2-day	0.896193	1.58437	Yes
AAEL010812	NABOG63	2-day	0.565684	2.16427	Yes
AAEL010892	NADZL01	1-day	0.668101	-1.14584
AAEL010991	NABZ318	1-day	0.845201	1.02342	Yes
AAEL011057	NAAF645	1-day	2.41301	1.3449
AAEL011276	NABS954	1-day	0.866934	-1.10749
AAEL011306	NAAHM86	1-day	3.89525	-1.51267	Yes
AAEL011316	NABS284	1-day	4.61841	-1.80713	Yes
AAEL011317	NACAF84	1-day	1.10785	1.5436
AAEL011326	NACA467	1-day	1.69398	1.14798
AAEL011334	NACAL49	1-day	1.17879	-1.58227	Yes
AAEL011362	NACAS57	1-day	2.52013	1.27721
AAEL011413	NABT777	1-day	0.676771	1.35144	Yes
AAEL011424	NABS962	1-day	3.39059	2.18434
AAEL011460	NAAG048	1-day	0.962029	-2.8204
AAEL011475	NABQ608	1-day	1.43672	1.32556
AAEL011476	NADX783	1-day	0.998106	1.14743	Yes
AAEL011589	NADE161	2-day	0.57427	2.93025	Yes
AAEL011622	NADAV10	2-day	0.828365	-4.36244
AAEL011627	NACAI24	1-day	9.18209	1.09081
AAEL011655	NABV550	1-day	0.794551	1.16506	Yes
AAEL011737	NABS968	1-day	0.729471	1.61228	Yes
AAEL011756	NADAL43	1-day	1.07557	-1.53719	Yes
AAEL011810	NADA867	2-day	1.42715	-1.85326	Yes
AAEL011834	NABS739	1-day	1.93439	-1.41883	Yes
AAEL012093	NAAFC23	1-day	10.9043	-1.26059	Yes
AAEL012187	NACBB79	1-day	1.33102	3.129
AAEL012188	NABOE08	1-day	2.22958	4.9665
AAEL012449	NABUR68	1-day	1.11468	2.93915
AAEL012586	NAAF868	1-day	2.62453	1.15509
AAEL012764	NABS151	2-day	0.896283	-5.05254
AAEL012816	NAAHI08	1-day	2.29647	1.53773
AAEL012856	NADW651	2-day	1.03233	-3.20351	Yes
AAEL012939	NADCT84	1-day	2.17867	1.04456
AAEL013068	NACNS83	1-day	6.85311	1.04355
AAEL013074	NADVI49	1-day	1.81162	-1.03197	Yes
AAEL013075	NACAC04	1-day	0.917328	1.12179	Yes
AAEL013133	NADC933	1-day	4.97975	1.28815
AAEL013235	NACAR21	1-day	2.12903	1.09528
AAEL013312	NACM093	1-day	3.4881	2.26875
AAEL013338	NADCI21	1-day	2.02602	2.69951
AAEL013402	NADCE32	1-day	0.741312	-1.49734
AAEL013494	NADYM66	2-day	2.18341	1.16632
AAEL013610	NACN312	1-day	2.32572	2.37446
AAEL013648	NAAHS78	1-day	3.06667	-2.38204	Yes
AAEL013907	NACBI10	1-day	0.324067	-1.24998
AAEL013973	NABMZ55	1-day	8.03768	-1.37468	Yes
AAEL013999	NABM873	1-day	3.24544	1.09748
AAEL014035	NABXR15	2-day	0.896104	-1.32023
AAEL014036	NACAG17	1-day	0.567123	1.67157	Yes
AAEL014274	NADY245	2-day	1.69384	-2.31842	Yes
AAEL014285	NABWX66	1-day	5.00905	-1.10007	Yes
AAEL014380	NABPB18	1-day	1.02107	6.08839
AAEL014408	NABPJ09	1-day	0.504859	4.0281	Yes
AAEL014489	NAAF030	1-day	2.08886	1.83795
AAEL014905	NABN949	1-day	2.20919	1.09992
AAEL014946	NACBJ90	1-day	2.59327	-1.13312	Yes
AAEL014950	NABRP04	1-day	0.606534	-2.20366
AAEL014962	NAAI863	1-day	0.983781	-1.31312
AAEL015627	NABX451	1-day	2.45614	-1.75686	Yes
